# Supplementary material for: Survival Assessment by Central Review vs. Local Investigator in Metastatic Melanoma: A Systematic Review and Meta-Analysis
Source: Cancers (Basel). 2026 Feb 22;18(4):710. doi: 10.3390/cancers18040710 (PMC12938985; doi:10.3390/cancers18040710)
Supplement: Supplementary file 1 [file cancers-18-00710-s001.zip]

Archive with 1 entries (1 files):
- Systematic Review and Meta-Analysis Supplementary Materials.23Dec25.IE.pdf
